# Supplementary material for: Impact of copper and zinc oral chronic exposure on Carniolan honey bee survival and feeding preference
Source: J Econ Entomol. 2024 May 15;117(4):1485–92. doi: 10.1093/jee/toae108 (PMC11318627; doi:10.1093/jee/toae108)
Supplement: toae108_suppl_Supplementary_Table_S1 [file toae108_suppl_supplementary_table_s1.xlsx]

## Sheet: List1
Number of alive bees per day after oral exposure to Cu in 1.5 M sucrose
Cu concentration		day 1	day 2	day 3	day 4	day 5	day 6	day 7	day 8	day 9	day 10	start/maximum
0 mg/L		12	12	12	12	12	12	12	12	10	10	12
0 mg/L		10	10	10	10	10	10	10	10	10	10	10
0 mg/L		11	11	11	11	11	11	11	11	11	11	11
15,9 mg/L		10	9	9	9	8	8	8	7	7	7	10
15,9 mg/L		10	10	10	10	10	9	8	8	6	6	10
15,9 mg/L			12	12	11	11	11	11	11	11	11	12
31,8 mg/L		12	12	12	12	11	11	11	11	10	9	12
31,8 mg/L		11	11	11	11	11	11	11	11	11	11	11
31,8 mg/L		10	10	10	8	5	4	4	3	3	3	10
63,6 mg/L		11	10	10	10	10	7	7	7	5	5	11
63,6 mg/L		10	10	10	9	8	8	8	8	7	7	10
63,6 mg/L		12	12	11	11	11	11	10	10	7	6	12
127,1 mg/L		12	12	12	8	8	6	6	6	5	2	12
127,1 mg/L		11	11	10	9	7	5	5	3	3	2	11
127,1 mg/L		11	11	11	11	9	8	7	6	5	4	11
