# Supplementary material for: Impact of copper and zinc oral chronic exposure on Carniolan honey bee survival and feeding preference
Source: J Econ Entomol. 2024 May 15;117(4):1485–92. doi: 10.1093/jee/toae108 (PMC11318627; doi:10.1093/jee/toae108)
Supplement: toae108_suppl_Supplementary_Table_S2 [file toae108_suppl_supplementary_table_s2.xlsx]

## Sheet: List1
Number of alive bees per days after exposure to Zn in 1.5 M sucrose
Zn concentration		day 1	day 2	day 3	day 4	day 5	day 6	day 7	day 8	day 9	day 10	start/maximum
0 mg/L		12	12	12	12	12	12	12	12	12	12	12
0 mg/L		13	12	12	12	12	12	12	12	12	12	13
0 mg/L		13	13	13	13	13	13	13	13	13	13	13
32,7 mg/L		12	12	12	12	12	12	12	12	12	12	12
32,7 mg/L		14	14	14	14	14	14	14	14	14	14	14
32,7 mg/L		12	12	12	12	12	12	12	12	12	12	12
65,4 mg/L		11	11	11	11	11	11	11	10	9	7	11
65,4 mg/L		15	14	13	13	13	13	13	13	13	13	15
65,4 mg/L		13	13	13	13	13	13	13	13	13	13	13
130,8 mg/L		15	15	15	15	15	15	15	15	14	10	15
130,8 mg/L		14	14	14	14	14	13	13	11	10	8	14
130,8 mg/L		13	13	13	13	13	13	13	13	12	10	13
261,6 mg/L		14	14	14	14	14	13	12	11	8	5	14
261,6 mg/L		14	14	14	14	13	13	13	12	8	5	14
261,6 mg/L		16	16	16	16	16	16	15	11	9	4	16
