# Supplementary material for: Impact of copper and zinc oral chronic exposure on Carniolan honey bee survival and feeding preference
Source: J Econ Entomol. 2024 May 15;117(4):1485–92. doi: 10.1093/jee/toae108 (PMC11318627; doi:10.1093/jee/toae108)
Supplement: toae108_suppl_Supplementary_Table_S3 [file toae108_suppl_supplementary_table_s3.xlsx]

## Sheet: List1
Feeding rate mikrog/bee/day of different Cu concentrations in 1.5 M sucrose
time (days)	0 mg/L	15,9 mg/L	31,8 mg/L	63,6 mg/L	127,1 mg/L
1	57.32	55.56	51.82	57.37	50
2	27.12	21.48	42.93	41.11	44.19
3	46.26	44.81	46.01	47.88	51.26
4	42.37	46.33	40.15	42.93	36.41
5	45.96	44.02	44.24	40.98	41.6
6	51.26	46.17	61.36	38.91	58.33
7	36.57	48.48	40.91	35.95	33.97
8	39.34	37.18	55.56	32.02	38.89
9	38.48	40.55	47.68	43.81	24.44
10	31.82	32.76	20.2	45.08	8.33
