# Supplementary material for: Impact of copper and zinc oral chronic exposure on Carniolan honey bee survival and feeding preference
Source: J Econ Entomol. 2024 May 15;117(4):1485–92. doi: 10.1093/jee/toae108 (PMC11318627; doi:10.1093/jee/toae108)
Supplement: toae108_suppl_Supplementary_Table_S4 [file toae108_suppl_supplementary_table_s4.xlsx]

## Sheet: List1
Feeding rate mikrog/bee/day of different Zn concentrations in 1.5 M sucrose
time (days)	0 mg/L	32,7 mg/L	65,4 mg/L	130,8 mg/L	261,6 mg/L
1	58.12	84.13	75.48	71.67	65.77
2	37.82	31.35	28.69	25.95	22.92
3	29.7	34.52	44.99	26.29	11.31
4	35.04	40.08	37.3	36.02	25.3
5	35.26	44.84	43.36	33.46	30.38
6	40.38	42.46	42.42	31.97	21.63
7	43.38	53.57	35.2	31.62	27.48
8	45.94	52.78	48.46	33.02	23.74
9	32.48	42.86	35.61	20.16	12.04
10	56.84	53.17	40.29	29.17	21.67
