# Supplementary material for: Impact of copper and zinc oral chronic exposure on Carniolan honey bee survival and feeding preference
Source: J Econ Entomol. 2024 May 15;117(4):1485–92. doi: 10.1093/jee/toae108 (PMC11318627; doi:10.1093/jee/toae108)
Supplement: toae108_suppl_Supplementary_Table_S5 [file toae108_suppl_supplementary_table_s5.xlsx]

## Sheet: List1
Effects of different concentrations of Cu on feeding in a two-choice experiment after 24 hours
Consumed food (μg/bee)
test- Cu concentration	control consumed	test consumed				concentrations of Cu in 1.5 M sucrose
0 mg/L	29.41	29.41			control	0 mg/L
0 mg/L	33.33	33.33			test	0 mg/L, 15,9 mg/L, 31,8 mg/L, 63,6 mg/L, 127,1 mg/L
0 mg/L	6.67	46.67
15,9 mg/L	26.32	42.11
15,9 mg/L	12.5	37.5
15,9 mg/L	43.75	12.5
31,8 mg/L	31.25	12.5
31,8 mg/L	20	33.33
31,8 mg/L	23.53	47.06
63,6 mg/L	38.89	33.33
63,6 mg/L	26.67	46.67
63,6 mg/L	46.15	15.38
127,1 mg/L	50	18.75
127,1 mg/L	41.18	23.53
127,1 mg/L	27.78	38.89
