# Supplementary material for: Impact of copper and zinc oral chronic exposure on Carniolan honey bee survival and feeding preference
Source: J Econ Entomol. 2024 May 15;117(4):1485–92. doi: 10.1093/jee/toae108 (PMC11318627; doi:10.1093/jee/toae108)
Supplement: toae108_suppl_Supplementary_Table_S6 [file toae108_suppl_supplementary_table_s6.xlsx]

## Sheet: List1
Effects of different concentrations of Zn on feeding in a two-choice experiment after 24 hours.
	Consumed food (μg/bee)
test- Zn concentration	control consumed	test consumed				concentrations of Zn in 1.5 M sucrose
0 mg/L	10.53	42.11			control	0 mg/L
0 mg/L	33.33	14.29			test	0 mg/L, 32,7 mg/L, 65,4 mg/L, 130,8 mg/L, 261,6 mg/L
0 mg/L	23.53	35.29
32,7 mg/L	10.53	55.56
32,7 mg/L	33.33	50
32,7 mg/L	23.53	43.75
65,4 mg/L	11.11	50
65,4 mg/L	30	30
65,4 mg/L	25	18.75
130,8 mg/L	6.25	43.75
130,8 mg/L	0	47.37
130,8 mg/L	42.11	21.05
261,6 mg/L	0	50
261,6 mg/L	38.1	33.33
261,6 mg/L	10	40
